# Supplementary material for: Repeat Composition of CenH3-chromatin and H3K9me2-marked heterochromatin in Sugar Beet (Beta vulgaris)
Source: BMC Plant Biol. 2016 May 26;16:120. doi: 10.1186/s12870-016-0805-5 (PMC4881148; doi:10.1186/s12870-016-0805-5)
Supplement: Additional file 1: Table A1. — Genomic reference clusters of Beta vulgaris. (XLS 28 kb) [file 12870_2016_805_MOESM1_ESM.xls]

## Sheet: Tabelle1
Additional table A1. Genomic reference clusters of Beta vulgaris
Cluster	number of reads	Genome proportion [%]	Annotation
			class	family
CL 1	49295	3.58	Satellite	pEV
CL 2	32809	2.38	Satellite	pBV_III
CL 3	27566	2	Satellite	pBV_III
CL 4	15776	1.15	Ty1-copia-retrotransposon	Cotzilla
CL 5	15710	1.14	Ty3-gypsy retrotransposon	Bongo_3
CL 6	12417	0.902	Satellite	pBV_IV
CL 7	10963	0.796	DNA transposon	Mutator BvMu
CL 8	10580	0.768	Ty3-gypsy retrotransposon	Elbe 2
CL 9	10498	0.762	Ty3-gypsy retrotransposon	Bongo_3
CL 10	10286	0.747	Satellite	pBV_II
CL 11	9877	0.717	Unknown
CL 12	9213	0.669	plastid DNA
CL 13	9152	0.664	Ty3-gypsy retrotransposon	Elbe2
CL 14	9124	0.662	Unknown
CL 15	8945	0.649	Ty3-gypsy retrotransposon	Beetle 7
CL 16	8812	0.64	plastid DNA
CL 17	7680	0.558	Ty1-copia-retrotransposon	Cotzilla
CL 18	7139	0.518	plastid DNA
CL 19	6779	0.492	Ty1-copia-retrotransposon	Salire
CL 20	6672	0.484	Ty3-gypsy retrotransposon	Beetle 2
CL 21	6599	0.479	Ty3-gypsy retrotransposon	Elbe 2
CL 22	6426	0.467	Ty1-copia-retrotransposon	Cotzilla3
CL 23	6320	0.459	Unknown
CL 24	6273	0.455	DNA transposon	EnSpm
CL 25	6253	0.454	plastid DNA
CL 26	6214	0.451	plastid DNA
CL 27	5830	0.423	plastid DNA
CL 28	5744	0.417	plastid DNA
CL 29	5445	0.395	Ty1-copia-retrotransposon	Angela
CL 30	5166	0.375	plastid DNA
CL 31	5046	0.366	Ty1-copia-retrotransposon	TAR
CL 32	4929	0.358	plastid DNA
CL 33	4851	0.352	Ty1-copia-retrotransposon	Cotzilla
CL 34	4702	0.341	Satellite/plastid DNA	pXV
CL 35	4513	0.328	plastid DNA
CL 36	4504	0.327	Ty3-gypsy retrotransposon	Ogre/Tat
CL 37	4496	0.326	DNA transposon	BvMu 23.1
CL 38	4249	0.308	DNA transposon	BvMu 5.1
CL 39	4134	0.3	DNA transposon	BvMu 2.18
CL 40	4117	0.299	plastid DNA
CL 41	4102	0.298	plastid DNA
CL 42	3960	0.288	Ty1-copia-retrotransposon	Cotzilla
CL 43	3935	0.286	plastid DNA
CL 44	3888	0.282	rDNA 18S
CL 45	3861	0.28	plastid DNA
CL 46	3766	0.273	Unknown
CL 47	3743	0.272	plastid DNA
CL 48	3739	0.271	Minisatellite	BvMSat 06
CL 49	3731	0.271	rDNA 18S
CL 50	3649	0.265	Unknown
CL 51	3637	0.264	rDNA 18S
CL 52	3575	0.26	Unknown
CL 53	3487	0.253	DNA transposon	BvMu 2.14
CL 54	3404	0.247	contamination
CL 55	3388	0.246	DNA transposon	BvMu 43.1
CL 56	3355	0.244	plastid DNA
CL 57	3347	0.243	plastid DNA
CL 58	3343	0.243	plastid DNA
CL 59	3325	0.241	Ty1-copia-retrotransposon	Bianca
CL 60	3303	0.24	plastid DNA
CL 61	3295	0.239	plastid DNA
CL 62	3154	0.229	plastid DNA
CL 63	3060	0.222	Unknown
CL 64	3050	0.221	plastid DNA
CL 65	2990	0.217	Satellite	pHC
CL 66	2918	0.212	plastid DNA
CL 67	2837	0.206	plastid DNA
CL 68	2818	0.205	Unknown
CL 69	2813	0.204	Ty1-copia-retrotransposon	Cotzilla
CL 70	2739	0.199	Minisatellite	BvMSat 10
CL 71	2694	0.196	plastid DNA
CL 72	2534	0.184	plastid DNA
CL 73	2507	0.182	plastid DNA
CL 74	2486	0.18	Minisatellite	BvMSat 07
CL 75	2483	0.18	Minisatellite	BvMSat 01
CL 76	2395	0.174	plastid DNA
CL 77	2393	0.174	Ty3-gypsy retrotransposon	Bongo 2
CL 78	2342	0.17	plastid DNA
CL 79	2325	0.169	Unknown
CL 80	2320	0.168	Unknown
CL 81	2282	0.166	18S rDNA
CL 82	2234	0.162	plastid DNA
CL 83	2225	0.162	DNA transposon	EnSpm
CL 84	2126	0.154	Ty1-copia-retrotransposon	AleI/Retrofit
CL 85	2084	0.151	plastid DNA
CL 86	1964	0.143	DNA transposon	BvMu 3.5
CL 87	1907	0.138	Satellite	pBV VI
CL 88	1900	0.138	LINE	BNR 1
CL 89	1867	0.136	plastid DNA
CL 90	1858	0.135	DNA transposon	EnSpm
CL 91	1822	0.132	DNA transposon	EnSpm
CL 92	1814	0.132	18S rDNA
CL 93	1803	0.131	Ty3-gypsy retrotransposon	Bongo 1
CL 94	1793	0.13	Satellite	HinfI
CL 95	1704	0.124	DNA transposon	BvhATpin11.41
CL 96	1629	0.118	Unknown
CL 97	1560	0.113	Ty3-gypsy retrotransposon	Athila
CL 98	1410	0.102	Ty1-copia-retrotransposon	Tork
CL 99	1395	0.101	DNA transposon	BvMu 19.1
CL 100	1391	0.101	45S rDNA
CL 101	1349	0.098	Ty3-gypsy retrotransposon	Beetle 4.2
CL 102	1317	0.096	telomere Arabidopsis
CL 103	1310	0.095	Ty1-copia-retrotransposon	Patty
CL 104	1310	0.095	DNA transposon	BvMu 22.1
CL 105	1237	0.09	Unknown
CL 106	1199	0.087	Pararetrovirus
CL 107	1192	0.086	Ty3-gypsy retrotransposon	Elbe2
CL 108	1123	0.082	plastid DNA
CL 109	1093	0.079	Ty1-copia-retrotransposon
CL 110	1076	0.078	Unknown
CL 111	1029	0.075	Unknown
CL 112	1014	0.074	Unknown
CL 113	990	0.072	Unknown
CL 114	986	0.072	DNA transposon	Helitron like
CL 115	977	0.071	Unknown
CL 116	971	0.07	DNA transposon	BvMu TRAP 1.2
CL 117	844	0.061	Satellite	Alu1 (Niobe)
CL 118	773	0.056	Unknown
CL 119	757	0.055	Minisatellite	BvMSat 05
CL 120	755	0.055	DNA transposon	Bv.PIF
CL 121	700	0.051	Ty1-copia-retrotransposon	Copia like
CL 122	627	0.045	Satellite	pHT
CL 123	594	0.043	DNA transposon	BvMu 35.1
CL 124	584	0.042	Unknown
CL 125	563	0.041	DNA transposon	BvMu 3.14
CL 126	530	0.038	Unknown
CL 127	527	0.038	Unknown
CL 128	483	0.035	Unknown
CL 129	437	0.032	Unknown
CL 130	425	0.031	Unknown
CL 131	404	0.029	Minisatellite	BvMSat 03
CL 132	400	0.029	Unknown
CL 133	383	0.028	Unknown
CL 134	369	0.027	DNA transposon	BvMu 13.1
CL 135	368	0.027	Unknown
CL 136	363	0.026	Unknown
CL 137	359	0.026	Ty3-gypsy retrotransposon	Gypsy like
CL 138	358	0.026	Ty3-gypsy retrotransposon	Chromovirus
CL 139	351	0.025	Unknown
CL 140	340	0.025	Satellite	BvSat 04
CL 141	339	0.025	Unknown
CL 142	335	0.024	SINE	2839.BvS04
CL 143	334	0.024	Unknown
CL 144	331	0.024	DNA transposon	Helitron
CL 145	319	0.023	Ty3-gypsy retrotransposon	Beon
CL 146	308	0.022	DNA transposon	BvMu MITE 1.13
CL 147	303	0.022	Unknown
CL 148	303	0.022	Ty3-gypsy retrotransposon	Beetle 5
CL 149	301	0.022	SINE	AmaS III
CL 150	291	0.021	Unknown
CL 151	269	0.019	Ty3-gypsy retrotransposon	Bongo 2
CL 152	269	0.019	Unknown
CL 153	258	0.019	Unknown
CL 154	248	0.018	Unknown
CL 155	248	0.018	DNA transposon	BvMu 2.14
CL 156	248	0.018	Unknown
CL 157	241	0.018	Unknown
CL 158	239	0.017	Unknown
CL 159	235	0.017	Unknown
CL 160	232	0.017	Unknown
CL 161	227	0.017	Unknown
CL 162	225	0.016	Unknown
CL 163	222	0.016	Unknown
CL 164	220	0.016	Unknown
CL 165	219	0.016	Unknown
CL 166	217	0.016	Unknown
CL 167	216	0.016	Unknown
CL 168	215	0.016	Ty3-gypsy retrotransposon	Ogre/Tat
CL 169	213	0.015	Unknown
CL 170	209	0.015	Unknown
CL 171	207	0.015	Unknown
CL 172	204	0.015	DNA transposon	BvMu 3.14
CL 173	204	0.015	Unknown
CL 174	198	0.014	Unknown
CL 175	192	0.014	Unknown
CL 176	187	0.014	Unknown
CL 177	185	0.013	Unknown
CL 178	184	0.013	DNA transposon	TIR BvhATpinIII.30
CL 179	183	0.013	Unknown
CL 180	178	0.013	Ty3-gypsy retrotransposon	Elbe4
CL 181	178	0.013	Unknown
CL 182	177	0.013	Unknown
CL 183	177	0.013	Unknown
CL 184	172	0.013	DNA transposon	BvMu 1.25
CL 185	172	0.013	Unknown
CL 186	172	0.013	DNA transposon	BvMu 1.12
CL 187	170	0.012	Satellite	pRN11
CL 188	167	0.012	Unknown
CL 189	166	0.012	Unknown
CL 190	165	0.012	Unknown
CL 191	164	0.012	Unknown
CL 192	162	0.012	Ty3-gypsy retrotransposon	Elbe 2
CL 193	160	0.012	Unknown
CL 194	159	0.011	Unknown
CL 195	159	0.011	Unknown
CL 196	158	0.011	Unknown
CL 197	157	0.011	Unknown
CL 198	155	0.011	Unknown
CL 199	153	0.011	DNA transposon	BvMu 13.1
CL 200	152	0.011	Unknown
CL 201	151	0.011	Unknown
CL 202	151	0.011	Unknown
CL 203	150	0.011	Unknown
CL 204	148	0.011	Unknown
CL 205	148	0.011	Unknown
CL 206	146	0.011	Unknown
CL 207	145	0.011	Unknown
CL 208	143	0.01	Unknown
CL 209	143	0.01	Ty3-gypsy retrotransposon y	Ogre/Tat
CL 210	142	0.01	Unknown
CL 211	139	0.01	DNA transposon	EnSpm
CL 212	138	0.01	Unknown
a number of reads assigned to corresponding clusters
