# Supplementary material for: Repeat Composition of CenH3-chromatin and H3K9me2-marked heterochromatin in Sugar Beet (Beta vulgaris)
Source: BMC Plant Biol. 2016 May 26;16:120. doi: 10.1186/s12870-016-0805-5 (PMC4881148; doi:10.1186/s12870-016-0805-5)
Supplement: Additional file 2: Table A2. — Enriched clusters in CenH3 ChIP-Seq data. (XLS 12 kb) [file 12870_2016_805_MOESM2_ESM.xls]

## Sheet: Tabelle1
Additional table A2. Enriched clusters in CenH3 ChIP-Seq data.
Enrichment position	Enrichment factor	Cluster number	Genome proportion of the cluster [%]	ChIP hits [%]	Input hits [%]	Annotation
						Class	Clade/Family
1	7.81	138	0,03	0.296	0.038	Ty3-gypsy retrotransposon	CRM-clade
2	5.34	15	0,65	4.821	0.902	Ty3-gypsy retrotransposon	Beetle 7
3	4.54	101	0,10	0.502	0.111	Ty3-gypsy retrotransposon	Beetle 4.2
4	4.1	205	0,01	0.043	0.01	Unknown
5	3.85	50	0,27	1.072	0.279	Ty3-gypsy retrotransposon	Beetle
6	3.22	3	2,00	10.782	3.35	Satellite	pBV_III
7	3.12	6	0,90	5.623	1.805	Satellite	pBV_IV
8	3.09	45	0,28	0.123	0.04	plastid DNA
9	3.01	66	0,21	0.076	0.025	plastid DNA
10	3	20	0,48	1.615	0.539	Ty3-gypsy retrotransposon	Beetle 2
11	2.96	78	0,17	0.055	0.019	plastid DNA
12	2.94	73	0,18	0.068	0.023	plastid DNA
13	2.92	82	0,16	0.062	0.021	plastid DNA
14	2.85	67	0,21	0.072	0.025	plastid DNA
15	2.82	62	0,23	0.076	0.027	plastid DNA
16	2.74	89	0,14	0.042	0.015	plastid DNA
17	2.74	41	0,30	0.106	0.039	plastid DNA
18	2.7	2	2,38	5.686	2.102	Satellite	pBV_III
19	2.69	40	0,30	0.097	0.036	plastid DNA
20	2.63	72	0,18	0.057	0.022	plastid DNA
21	2.61	57	0,24	0.079	0.03	plastid DNA
22	2.6	56	0,24	0.082	0.031	plastid DNA
23	2.59	85	0,15	0.052	0.02	plastid DNA
24	2.55	32	0,36	0.098	0.038	plastid DNA
25	2.53	76	0,17	0.06	0.024	plastid DNA
26	2.51	35	0,33	0.093	0.037	plastid DNA
27	2.51	60	0,24	0.071	0.028	plastid DNA
28	2.5	28	0,42	0.115	0.046	plastid DNA
29	2.49	27	0,42	0.121	0.049	plastid DNA
30	2.47	18	0,52	0.136	0.055	plastid DNA
31	2.46	14	0,66	0.169	0.069	plastid DNA
32	2.4	71	0,20	0.051	0.021	plastid DNA
33	2.39	16	0,64	0.151	0.063	plastid DNA
34	2.34	10	0,75	3.519	1.506	Satellite	pBV_II
35	2.33	25	0,45	0.11	0.047	plastid DNA
36	2.29	43	0,29	0.068	0.03	plastid DNA
37	2.29	58	0,24	0.055	0.024	plastid DNA
38	2.24	26	0,45	0.099	0.044	plastid DNA
39	2.11	64	0,22	0.052	0.025	plastid DNA
40	2.1	61	0,24	0.049	0.023	plastid DNA
41	1.96	108	0,08	0.02	0.01	plastid DNA
42	1.8	30	0,38	0.062	0.035	plastid DNA
43	1.79	47	0,27	0.04	0.022	plastid DNA
44	1.77	12	0,67	0.101	0.057	plastid DNA
45	1.71	132	0,03	0.029	0.017	Unknown
46	1.61	206	0,01	0.001	0.001	Unknown
