# Supplementary material for: Repeat Composition of CenH3-chromatin and H3K9me2-marked heterochromatin in Sugar Beet (Beta vulgaris)
Source: BMC Plant Biol. 2016 May 26;16:120. doi: 10.1186/s12870-016-0805-5 (PMC4881148; doi:10.1186/s12870-016-0805-5)
Supplement: Additional file 3: Table A3. — Enriched clusters in H3K9me2 ChIP-Seq data. (XLS 19 kb) [file 12870_2016_805_MOESM3_ESM.xls]

## Sheet: Tabelle1
Additional table A3. Enriched clusters in H3K9me2 ChIP-Seq data.
Enrichment position	Enrichment factor	Cluster number	Genome proportion of the cluster [%]	ChIP hits [%]	Input hits [%]	Annotation
						Class	Family
1	3.64	197	0,01	0.016	0.004	Unknown
2	3.61	140	0,03	0.021	0.006	Satellite	BvSat 04
3	3.39	36	0,33	0.365	0.108	Ty3-gypsy retrotransposon	Ogre/Tat
4	3.21	163	0,02	0.02	0.006	Unknown
5	3.15	7	0,80	1.323	0.42	DNA transposon	Mutator
6	2.83	11	0,72	1.01	0.357	Unknown
7	2.71	133	0,03	0.076	0.028	Unknown
8	2.67	46	0,27	0.681	0.255	Unknown
9	2.65	88	0,14	0.487	0.184	LINE	BNR 1
10	2.63	23	0,46	0.849	0.323	Unknown
11	2.6	1	3,58	8.908	3.424	Satellite	pEV
12	2.55	21	0,48	0.76	0.298	Ty3-gypsy retrotransposon	Elbe 2
13	2.52	209	0,01	0.013	0.005	Ty3-gypsy retrotransposon	Ogre/Tat
14	2.47	97	0,11	0.213	0.086	Ty3-gypsy retrotransposon	Athila
15	2.43	192	0,01	0.015	0.006	Ty3-gypsy retrotransposon	Elbe 2
16	2.4	168	0,02	0.003	0.001	Ty3-gypsy retrotransposon	Ogre/Tat
17	2.37	103	0,10	0.175	0.074	Ty1-copia retrotransposon	Patty
18	2.33	202	0,01	0.002	0.001	Unknown
19	2.28	24	0,46	0.911	0.4	DNA transposon	EnSpm
20	2.26	16	0,64	0.205	0.091	plastid DNA
21	2.23	169	0,02	0.002	0.001	Unknown
22	2.19	108	0,08	0.028	0.013	plastid DNA
23	2.18	174	0,01	0.003	0.001	Unknown
24	2.15	26	0,45	0.127	0.059	plastid DNA
25	2.14	211	0,01	0.013	0.006	DNA transposon	EnSpm
26	2.12	83	0,16	0.254	0.12	DNA transposon	EnSpm
27	2.12	14	0,66	0.21	0.099	Unknown
28	2.09	153	0,02	0.02	0.01	Unknown
29	2.08	40	0,30	0.117	0.056	plastid DNA
30	2.07	101	0,10	0.174	0.084	Ty3-gypsy retrotransposon	Beetle 4
31	2.07	25	0,45	0.138	0.066	plastid DNA
32	2.06	90	0,14	0.244	0.118	DNA transposon	EnSpm
33	2.02	35	0,33	0.121	0.06	plastid DNA
34	2.01	71	0,20	0.062	0.031	plastid DNA
35	2.01	20	0,48	0.834	0.415	Ty3-gypsy retrotransposon	Beetle 2
36	2.01	58	0,24	0.07	0.035	plastid DNA
37	2	32	0,36	0.12	0.06	plastid DNA
38	1.99	203	0,01	0.002	0.001	DNA transposon	BvMu 13.1
39	1.99	60	0,24	0.089	0.045	plastid DNA
40	1.97	210	0,01	0.002	0.001	Unknown
41	1.97	176	0,01	0.002	0.001	Unknown
42	1.96	43	0,29	0.083	0.042	plastid DNA
43	1.96	82	0,16	0.067	0.034	plastid DNA
44	1.95	28	0,42	0.137	0.07	plastid DNA
45	1.95	27	0,42	0.144	0.074	plastid DNA
46	1.94	85	0,15	0.065	0.034	plastid DNA
47	1.92	64	0,22	0.065	0.034	plastid DNA
48	1.92	116	0,07	0.078	0.041	DNA transposon	BvMu TRAP 1.2
49	1.91	138	0,03	0.056	0.03	Ty3-gypsy retrotransposon
50	1.91	18	0,52	0.166	0.087	plastid DNA
51	1.9	196	0,01	0.015	0.008	Unknown
52	1.9	41	0,30	0.126	0.066	plastid DNA
53	1.9	67	0,21	0.085	0.045	plastid DNA
54	1.9	66	0,21	0.091	0.048	plastid DNA
55	1.89	152	0,02	0.003	0.002	Unknown
56	1.89	193	0,01	0.001	0.001	Unknown
57	1.89	78	0,17	0.06	0.032	plastid DNA
58	1.89	73	0,18	0.079	0.042	plastid DNA
59	1.88	56	0,24	0.099	0.053	plastid DNA
60	1.88	76	0,17	0.069	0.037	plastid DNA
61	1.86	89	0,14	0.05	0.027	plastid DNA
62	1.86	57	0,24	0.092	0.049	plastid DNA
63	1.86	65	0,22	0.34	0.183	Satellite	pHC
64	1.86	61	0,24	0.062	0.034	plastid DNA
65	1.85	62	0,23	0.088	0.048	plastid DNA
66	1.85	107	0,09	0.114	0.061	Ty3-gypsy retrotransposon	Elbe2
67	1.85	45	0,28	0.136	0.074	plastid DNA
68	1.85	80	0,17	0.03	0.016	Unknown
69	1.84	171	0,02	0.002	0.001	Unknown
70	1.84	91	0,13	0.216	0.117	DNA transposon	EnSpm
71	1.83	19	0,49	0.677	0.37	Ty1-copia retrotransposon	Salire
72	1.83	33	0,35	0.692	0.378	Ty1-copia retrotransposon	Cotzilla
73	1.83	173	0,02	0.002	0.001	Unknown
74	1.82	96	0,12	0.021	0.012	Unknown
75	1.82	34	0,34	0.371	0.204	Satellite	pXV
76	1.81	117	0,06	0.233	0.128	Satellite	Alu1 (Niobe)
77	1.79	12	0,67	0.13	0.072	plastid DNA
78	1.78	8	0,77	1.451	0.813	Ty3-gypsy retrotransposon	Elbe 2
79	1.78	30	0,38	0.084	0.048	plastid DNA
80	1.75	4	1,15	2.463	1.405	Ty1-copia retrotransposon	Cotzilla
81	1.75	72	0,18	0.065	0.037	plastid DNA
82	1.75	17	0,56	1.232	0.704	Ty1-copia retrotransposon	Cotzilla
83	1.74	22	0,47	0.761	0.436	Ty1-copia retrotransposon	Cotzilla3
84	1.74	135	0,03	0.03	0.017	Unknown
85	1.63	39	0,30	0.414	0.254	DNA transposon	BvMu 2.18
86	1.63	130	0,03	0.007	0.005	Unknown
87	1.62	5	1,14	1.558	0.96	Ty3-gypsy retrotransposon	Bongo_3
88	1.62	47	0,27	0.046	0.029	plastid DNA
89	1.61	137	0,03	0.042	0.026	Ty3-gypsy retrotransposon	Gypsy like
90	1.58	15	0,65	1.055	0.667	Ty3-gypsy retrotransposon	Beetle 7
91	1.58	206	0,01	0.001	0.001	Unknown
92	1.56	121	0,05	0.061	0.039	Ty1-copia retrotransposon	Copia like
93	1.55	106	0,09	0.316	0.204	Pararetrovirus	Caulimovirus like
94	1.54	134	0,03	0.031	0.02	DNA transposon	BvMu 13.1
95	1.51	144	0,02	0.031	0.02	DNA transposon	Helitron
